# Supplementary material for: Path Planning for Wheeled Mobile Robot in Partially Known Uneven Terrain
Source: Sensors (Basel). 2022 Jul 12;22(14):5217. doi: 10.3390/s22145217 (PMC9322884; doi:10.3390/s22145217)
Supplement: Supplementary file 1 [file sensors-22-05217-s001.zip]

Archive with 4 entries (2 files):
- sensors-1777633-supplementary/
- sensors-1777633-supplementary/SupplementaryFiles/
- sensors-1777633-supplementary/SupplementaryFiles/Video S1-Video_For_Exp1.mp4
- sensors-1777633-supplementary/SupplementaryFiles/Video S2-Video_For_Exp2.mp4
